# Supplementary material for: Serum Nostrin—A risk factor of death, kidney replacement therapy and acute kidney disease in acute kidney injury
Source: PLoS One. 2024 Apr 11;19(4):e0299131. doi: 10.1371/journal.pone.0299131 (PMC11008819; doi:10.1371/journal.pone.0299131)
Supplement: S1 Table — The table lists all values of serum Nostrin, NGAL and KIM-1 measurements and corresponding characteristics of AKI patients and controls. (XLSX) [file pone.0299131.s002.xlsx]

## Sheet: AKI patients
sample-ID	KIM-1 (pg/ml)	NGAL (ng/ml)	Nostrin (ng/mL)	age (years)	gender	in-hospital stay (days)	in-hospital death	need of KRT	ROKF	etiology	AKIN stage	CKD	heart insufficiency	diabetes	hypertension	pulmonary disease	obesity	history of neoplasia	coronary artery disease (CAD)	ICU treatment	ventilatory therapy	vasopressor therapy
1	677.5	527.2	24.92	87	m	8	death	no dialysis	no recovery	septic	III	CKD	heart insufficiency	no diabetes	no hypertension	no pulmonary disease	no obesity	no neoplasia	CAD	ICU	no ventilatory therapy	vasopressor therapy
2	557.8	170.7	111.2	68	m	8	survival	no dialysis	recovery	volume depletion	I	CKD	no heart insufficiency	no diabetes	no hypertension	no pulmonary disease	obesity	neoplasia	no CAD	no ICU	no ventilatory therapy	no vasopressor therapy
3	334.4	120.9	19.37	82	f	17	survival	dialysis	recovery	drug-induced	III	no CKD	no heart insufficiency	diabetes	hypertension	no pulmonary disease	obesity	no neoplasia	CAD	no ICU	no ventilatory therapy	no vasopressor therapy
5	222	191.9	24.25	87	m	36	survival	no dialysis	recovery	contrast-induced	I	CKD	heart insufficiency	no diabetes	hypertension	no pulmonary disease	no obesity	no neoplasia	CAD	no ICU	no ventilatory therapy	no vasopressor therapy
6	471.7	175.9	15.73	69	m	8	survival	no dialysis	recovery	volume depletion	I	no CKD	no heart insufficiency	no diabetes	hypertension	no pulmonary disease	obesity	no neoplasia	no CAD	no ICU	no ventilatory therapy	no vasopressor therapy
10	672.2	525.4	57.47	66	f	30	survival	dialysis	no recovery	contrast-induced	III	CKD	heart insufficiency	diabetes	hypertension	pulmonary disease	obesity	no neoplasia	CAD	no ICU	no ventilatory therapy	no vasopressor therapy
11	411.1	164	17.88	80	m	13	survival	no dialysis	recovery	septic	III	CKD	heart insufficiency	diabetes	hypertension	no pulmonary disease	obesity	neoplasia	no CAD	no ICU	no ventilatory therapy	no vasopressor therapy
12	310.4	131.4	12.36	81	m	8	death	no dialysis	no recovery	volume depletion	II	no CKD	no heart insufficiency	no diabetes	hypertension	no pulmonary disease		no neoplasia	no CAD	ICU	ventilatory therapy	vasopressor therapy
14	119.3	110.5	13.26	60	f	22	survival	no dialysis	recovery	combined	III	no CKD	heart insufficiency	diabetes	hypertension	no pulmonary disease	obesity	no neoplasia	no CAD	ICU	no ventilatory therapy	vasopressor therapy
15	173.6	145.8	29.59	78	m	4	survival	no dialysis	recovery	cardiorenal	III	CKD	heart insufficiency	no diabetes	hypertension	no pulmonary disease	no obesity	no neoplasia	CAD	no ICU	no ventilatory therapy	no vasopressor therapy
16	304.4	61.35	38.32	84	m	14	survival	no dialysis	recovery	cardiorenal	III	no CKD	heart insufficiency	diabetes	hypertension	no pulmonary disease	obesity	no neoplasia	no CAD	no ICU	no ventilatory therapy	no vasopressor therapy
17	434.3	159.4	14.69	70	m	3	survival	no dialysis	recovery	volume depletion	II	no CKD	no heart insufficiency	no diabetes	hypertension	pulmonary disease	obesity	no neoplasia	no CAD	no ICU	no ventilatory therapy	no vasopressor therapy
21	530.9	595.6	69.91	89	f	11	death	no dialysis	no recovery	cardiorenal	II	CKD	heart insufficiency	no diabetes	hypertension	no pulmonary disease	no obesity	neoplasia	CAD	no ICU	no ventilatory therapy	no vasopressor therapy
24	89.52	727.9	58.02	61	m	13	death	dialysis	no recovery	septic	III	CKD	no heart insufficiency	diabetes	hypertension	pulmonary disease	obesity	no neoplasia	CAD	ICU	ventilatory therapy	vasopressor therapy
25	246	198.4	43.84	67	m	6	survival	no dialysis	recovery	volume depletion	III	CKD	no heart insufficiency	diabetes	hypertension	no pulmonary disease	obesity	no neoplasia	no CAD	no ICU	no ventilatory therapy	no vasopressor therapy
26	119.3	150.2	17.39	97	f	15	survival	no dialysis	recovery	combined	I	CKD	heart insufficiency	no diabetes	hypertension	no pulmonary disease	no obesity	no neoplasia	no CAD	no ICU	no ventilatory therapy	no vasopressor therapy
27	417.7	86.73	33.67	72	m	9	survival	no dialysis	recovery	combined	II	CKD	heart insufficiency	diabetes	hypertension	no pulmonary disease	obesity	no neoplasia	CAD	ICU	no ventilatory therapy	no vasopressor therapy
28	319.9	175.8	18.21	83	m	13	survival	no dialysis	recovery	combined	I	CKD	heart insufficiency	no diabetes	hypertension	no pulmonary disease	no obesity	no neoplasia	CAD	no ICU	no ventilatory therapy	no vasopressor therapy
30	223	52.68	17.49	85	f	8	survival	no dialysis	recovery	cardiorenal	I	CKD	heart insufficiency	no diabetes	hypertension	pulmonary disease	obesity	no neoplasia	no CAD	no ICU	no ventilatory therapy	no vasopressor therapy
31	532.4	691.1	45.44	69	f	13	survival	dialysis	recovery	septic	III	no CKD	no heart insufficiency	diabetes	hypertension	pulmonary disease	obesity	no neoplasia	CAD	no ICU	no ventilatory therapy	no vasopressor therapy
32	321.9	278.5	16.15	78	m	12	survival	no dialysis	recovery	contrast-induced	III	CKD	heart insufficiency	diabetes	hypertension	no pulmonary disease	obesity	neoplasia	CAD	no ICU	no ventilatory therapy	no vasopressor therapy
33	728.2	136.6	24.28	83	m	21	survival	no dialysis	recovery	cardiorenal	II	CKD	heart insufficiency	diabetes	hypertension	no pulmonary disease	obesity	no neoplasia	CAD	no ICU	no ventilatory therapy	no vasopressor therapy
34	345.3	176	91.93	82	m	16	survival	dialysis	no recovery	volume depletion	III	CKD	heart insufficiency	diabetes	hypertension	no pulmonary disease	obesity	no neoplasia	CAD	ICU	ventilatory therapy	vasopressor therapy
35	95.03	197.1	93.62	63	f	36	survival	dialysis	recovery	cardiorenal	III	CKD	no heart insufficiency	no diabetes	hypertension	no pulmonary disease	no obesity	neoplasia	CAD	ICU	ventilatory therapy	vasopressor therapy
36	533.6	119.5	62.56	55	f	27	survival	no dialysis	recovery	combined	III	no CKD	no heart insufficiency	no diabetes	hypertension	no pulmonary disease	no obesity	neoplasia	no CAD	no ICU	no ventilatory therapy	no vasopressor therapy
37	106.7	162.3	21.73	81	m	11	survival	no dialysis	no recovery	contrast-induced	II	CKD	heart insufficiency	diabetes	hypertension	no pulmonary disease	no obesity	neoplasia	CAD	no ICU	no ventilatory therapy	no vasopressor therapy
38	109	84.47	32.92	85	f	14	survival	no dialysis	recovery	volume depletion	I	CKD	no heart insufficiency	diabetes	hypertension	pulmonary disease	obesity	no neoplasia	no CAD	no ICU	no ventilatory therapy	no vasopressor therapy
39	312.6	132.9	51.87	74	m	41	survival	dialysis	recovery	cardiorenal	III	CKD	heart insufficiency	diabetes	hypertension	no pulmonary disease	obesity	neoplasia	no CAD	ICU	no ventilatory therapy	no vasopressor therapy
40	292.7	146.7	13.26	76	m	15	survival	no dialysis	recovery	cardiorenal	III	CKD	heart insufficiency	diabetes	hypertension	no pulmonary disease	obesity	no neoplasia	CAD	no ICU	no ventilatory therapy	no vasopressor therapy
41	103	75.54	9.487	90	f	11	death	no dialysis	recovery	septic	II	CKD	heart insufficiency		hypertension	no pulmonary disease		no neoplasia	no CAD	no ICU	no ventilatory therapy	no vasopressor therapy
42	718.5	190.4	71.51	84	f	13	survival	no dialysis	recovery	combined	I	CKD	heart insufficiency	diabetes	hypertension	no pulmonary disease	obesity	no neoplasia	CAD	no ICU	no ventilatory therapy	vasopressor therapy
43	437.4	120.6	58.83	83	m	18	survival	no dialysis	no recovery	contrast-induced	II	CKD	heart insufficiency	no diabetes	hypertension	no pulmonary disease	obesity	neoplasia	CAD	no ICU	no ventilatory therapy	vasopressor therapy
44	583.9	256.6	33.86	79	f	17	survival	no dialysis	recovery	combined	II	CKD	no heart insufficiency	diabetes	hypertension	pulmonary disease	no obesity	no neoplasia	no CAD	no ICU	no ventilatory therapy	no vasopressor therapy
45	2021	424.2	58.61	83	f	8	survival	no dialysis	no recovery	volume depletion	II	CKD	heart insufficiency	no diabetes	hypertension	no pulmonary disease	no obesity	neoplasia	CAD	no ICU	no ventilatory therapy	no vasopressor therapy
49	355.8	141.1	30.64	76	f	25	survival	no dialysis	recovery	cardiorenal	III	CKD	no heart insufficiency	diabetes	hypertension	pulmonary disease	obesity	neoplasia	CAD	ICU	ventilatory therapy	vasopressor therapy
50	319	741.6	24.97	86	m	4	survival	no dialysis	recovery	obstruction	III	CKD		no diabetes			no obesity	neoplasia		no ICU	no ventilatory therapy	no vasopressor therapy
51	469.3	134.9	17.37	65	m	7	survival	no dialysis	recovery	volume depletion	III	CKD	no heart insufficiency	no diabetes	hypertension	no pulmonary disease	no obesity	no neoplasia	no CAD	no ICU	no ventilatory therapy	no vasopressor therapy
52	194.9	96.11	16.17	84	f	3	death	dialysis	recovery	cardiorenal	III	CKD	heart insufficiency	diabetes	hypertension	pulmonary disease	obesity	no neoplasia	CAD	no ICU	no ventilatory therapy	no vasopressor therapy
53	1275	69.47	27.07	82	f	7	survival	dialysis	recovery	volume depletion	III	CKD	heart insufficiency	diabetes	hypertension	no pulmonary disease	obesity	no neoplasia	no CAD	no ICU	no ventilatory therapy	no vasopressor therapy
54	123.4	97.8	8.697	63	m	13	survival	no dialysis	recovery	septic	I	no CKD	no heart insufficiency	diabetes	hypertension	no pulmonary disease	obesity	neoplasia	no CAD	no ICU	no ventilatory therapy	no vasopressor therapy
55	185.9	133.5	30.34	84	m	6	survival	no dialysis	no recovery	septic	III	CKD	heart insufficiency	no diabetes	hypertension	no pulmonary disease	obesity	neoplasia	CAD	no ICU	no ventilatory therapy	no vasopressor therapy
56	664.8	206.5	23.38	82	f	48	survival	dialysis	no recovery	septic	III	CKD	no heart insufficiency	diabetes	hypertension	no pulmonary disease	no obesity	no neoplasia	no CAD	no ICU	no ventilatory therapy	no vasopressor therapy
57	273.2	151.1	25.72	65	f	14	death	dialysis	recovery	septic	I	CKD	no heart insufficiency	no diabetes	no hypertension	pulmonary disease	no obesity	neoplasia	no CAD	ICU	ventilatory therapy	vasopressor therapy
58	423.3	129.2	16.65	72	m	19	survival	no dialysis	recovery	volume depletion	II	no CKD	no heart insufficiency	diabetes	no hypertension	no pulmonary disease	no obesity	no neoplasia	no CAD	no ICU	no ventilatory therapy	no vasopressor therapy
59	419.3	55.76	22.6	65	m	4	survival	dialysis	recovery	septic	III	CKD	no heart insufficiency	no diabetes	hypertension	no pulmonary disease	no obesity	neoplasia	no CAD	ICU	no ventilatory therapy	no vasopressor therapy
60	666.7	137.9	16.76	56	m	7	survival	dialysis	no recovery	hepatorenal	III	CKD	no heart insufficiency	no diabetes	hypertension	no pulmonary disease	obesity	neoplasia	no CAD	no ICU	no ventilatory therapy	no vasopressor therapy
61	247.3	181.4	15.58	81	m	22	survival	dialysis	recovery	septic	III	CKD	heart insufficiency	diabetes	hypertension	pulmonary disease	obesity	no neoplasia	CAD	no ICU	no ventilatory therapy	no vasopressor therapy
63	633.9	225	28.72	79	m	8	death	no dialysis	recovery	volume depletion	III	no CKD	heart insufficiency	diabetes	hypertension	no pulmonary disease	no obesity	no neoplasia	CAD	ICU	ventilatory therapy	vasopressor therapy
64	672.7	140.1	18.53	82	f	19	death	no dialysis	recovery	hepatorenal	I	CKD	no heart insufficiency	no diabetes	no hypertension	no pulmonary disease	no obesity	no neoplasia	no CAD	no ICU	no ventilatory therapy	no vasopressor therapy
65	115.5	165.2	14.55	88	f	6	survival	no dialysis	recovery	combined	I	CKD	no heart insufficiency	diabetes	hypertension	no pulmonary disease	no obesity	no neoplasia	no CAD	no ICU	no ventilatory therapy	no vasopressor therapy
66	29.63	62.26	10.81	21	m	7	survival	no dialysis	recovery	contrast-induced	III	no CKD	no heart insufficiency	no diabetes	no hypertension	no pulmonary disease	no obesity	no neoplasia	no CAD	no ICU	no ventilatory therapy	no vasopressor therapy
67	342.7	210.1	19.99	90	m	9	survival	no dialysis	recovery	combined	I	CKD	no heart insufficiency	no diabetes	hypertension	pulmonary disease	no obesity	no neoplasia	no CAD	no ICU	no ventilatory therapy	no vasopressor therapy
68	204.3	166.6	20.91	83	f	44	survival	dialysis	recovery	cardiorenal	III	CKD	heart insufficiency	no diabetes	hypertension	pulmonary disease	no obesity	no neoplasia	CAD	ICU	no ventilatory therapy	no vasopressor therapy
69	414.9	271.6	7.759	80	f	9	survival	no dialysis	recovery	volume depletion	I	no CKD	no heart insufficiency	no diabetes	hypertension	no pulmonary disease	no obesity	no neoplasia	no CAD	no ICU	no ventilatory therapy	no vasopressor therapy
70	247.8	76.59	12.75	70	m	19	death	dialysis	recovery	septic	III	no CKD	no heart insufficiency	diabetes	hypertension	no pulmonary disease	no obesity	no neoplasia	no CAD	ICU	ventilatory therapy	no vasopressor therapy
71	235.5	156.4	9.466	78	f	30	survival	no dialysis	no recovery	volume depletion	II	CKD	no heart insufficiency	diabetes	hypertension	no pulmonary disease	no obesity	no neoplasia	no CAD	no ICU	no ventilatory therapy	no vasopressor therapy
72	164.3	517.6	23.43	83	f	28	survival	dialysis	recovery	cardiorenal	III	CKD	heart insufficiency	diabetes	hypertension	no pulmonary disease	no obesity	no neoplasia	CAD	no ICU	no ventilatory therapy	no vasopressor therapy
75	149.5	84.76	21.99	79	f	6	survival	no dialysis	recovery	volume depletion	II	no CKD	no heart insufficiency	no diabetes	hypertension	pulmonary disease	no obesity	no neoplasia	no CAD	no ICU	no ventilatory therapy	no vasopressor therapy
76	113	242	14.62	84	f	18	survival	dialysis	no recovery	cardiorenal	III	CKD	heart insufficiency	no diabetes	hypertension	pulmonary disease	obesity	no neoplasia	no CAD	no ICU	no ventilatory therapy	no vasopressor therapy
77	2918	804	13.02	84	m	9	survival	no dialysis	recovery	septic	II	no CKD	no heart insufficiency	diabetes	no hypertension	pulmonary disease	no obesity	no neoplasia	no CAD	no ICU	no ventilatory therapy	no vasopressor therapy
78	559.9	157.3	16.78	55	m	8	survival	no dialysis	recovery	cardiorenal	III	CKD	heart insufficiency	diabetes	hypertension	pulmonary disease	no obesity	no neoplasia	CAD	ICU	ventilatory therapy	vasopressor therapy
79	175.1	409	10.57	71	f	26	survival	no dialysis	recovery	septic	II	CKD	heart insufficiency	diabetes	hypertension	no pulmonary disease	obesity	no neoplasia	CAD	no ICU	no ventilatory therapy	no vasopressor therapy
80	1287	320.2	74.57	68	m	5	death	no dialysis	recovery	cardiorenal	III	CKD		diabetes	hypertension	no pulmonary disease	obesity	no neoplasia	CAD	ICU	ventilatory therapy	vasopressor therapy
82	308.6	374.7	22.01	81	f	8	death	dialysis	no recovery	contrast-induced	III	CKD	heart insufficiency	diabetes	hypertension	pulmonary disease	obesity	no neoplasia	CAD	ICU	no ventilatory therapy	no vasopressor therapy
83	324.4	103.4	18.08	65	f	57	survival	dialysis	recovery	septic	III	CKD	no heart insufficiency	diabetes	no hypertension	pulmonary disease	no obesity	neoplasia	no CAD	ICU	ventilatory therapy	no vasopressor therapy
84	145.1	208.5	21.48	88	m	21	survival	dialysis	recovery	cardiorenal	III	CKD	heart insufficiency	no diabetes	hypertension	no pulmonary disease	obesity	neoplasia	no CAD	no ICU	no ventilatory therapy	no vasopressor therapy
86	672.2	140.6	33.16	56	m	28	survival	no dialysis	recovery	hepatorenal	III	no CKD	no heart insufficiency	no diabetes	no hypertension	no pulmonary disease	no obesity	no neoplasia	no CAD	no ICU	no ventilatory therapy	no vasopressor therapy
87	591.4	179.4	46.6	91	m	8	death	no dialysis	no recovery	volume depletion	III	CKD	no heart insufficiency	diabetes	hypertension	no pulmonary disease	no obesity	neoplasia	CAD	no ICU	no ventilatory therapy	no vasopressor therapy
88	135.9	85.77	14.05	86	f	17	survival	no dialysis	recovery	volume depletion	I	CKD	heart insufficiency	diabetes	hypertension	pulmonary disease	obesity	neoplasia	no CAD	ICU	no ventilatory therapy	no vasopressor therapy
90	126.5	112	20.85	79	m	39	survival	no dialysis	recovery	septic	I	CKD	no heart insufficiency	diabetes	hypertension	no pulmonary disease	obesity	neoplasia	no CAD	no ICU	no ventilatory therapy	no vasopressor therapy
91	749	217.7	99.5	43	m	13	survival	no dialysis	recovery	volume depletion	III	no CKD	heart insufficiency	no diabetes	hypertension	no pulmonary disease	obesity	no neoplasia	no CAD	ICU	no ventilatory therapy	no vasopressor therapy
92	87.32	110.3	22.71	81	m	10	survival	no dialysis	recovery	cardiorenal	I	CKD	no heart insufficiency	no diabetes	hypertension	no pulmonary disease	no obesity	no neoplasia	CAD	ICU	no ventilatory therapy	no vasopressor therapy
93	704.5	118.4	13.93	69	m	9	survival	no dialysis	recovery	volume depletion	III	CKD	heart insufficiency	diabetes	hypertension	no pulmonary disease	obesity	no neoplasia	no CAD	no ICU	no ventilatory therapy	no vasopressor therapy
95	117.6	67.38	11.03	94	f	21	survival	no dialysis	recovery	septic	I	CKD	heart insufficiency	no diabetes	hypertension	no pulmonary disease	no obesity	no neoplasia	CAD	ICU	ventilatory therapy	no vasopressor therapy
96	139.9	131.4	120.4	67	m	27	survival	dialysis	recovery	cardiorenal	III	CKD	no heart insufficiency	diabetes	hypertension	no pulmonary disease	obesity	neoplasia	CAD	ICU	ventilatory therapy	no vasopressor therapy
97	194.3	322.2	27.17	83	f	6	survival	no dialysis	recovery	volume depletion	III	CKD	no heart insufficiency	no diabetes	hypertension	no pulmonary disease	no obesity	no neoplasia	no CAD	no ICU	no ventilatory therapy	no vasopressor therapy
98	116.4	233.8	10.97	80	f	7	survival	no dialysis	no recovery	contrast-induced	II	CKD	no heart insufficiency	no diabetes	hypertension	no pulmonary disease	obesity	no neoplasia	CAD	no ICU	no ventilatory therapy	no vasopressor therapy
100	567.3	528.6	58.44	55	m	31	death	dialysis	recovery	hepatorenal	III	CKD	no heart insufficiency	no diabetes	hypertension	pulmonary disease	obesity	neoplasia	no CAD	ICU	ventilatory therapy	vasopressor therapy
102	126.7	109.2	25.9	82	m	15	survival	no dialysis	recovery	cardiorenal	II	CKD	heart insufficiency	no diabetes	hypertension	no pulmonary disease	no obesity	no neoplasia	CAD	no ICU	no ventilatory therapy	no vasopressor therapy
103	269.4	108.5	34.24	84	m	42	survival	no dialysis	recovery	combined	III	CKD	heart insufficiency	no diabetes	hypertension	no pulmonary disease	no obesity	neoplasia	CAD	ICU	no ventilatory therapy	no vasopressor therapy
104	66.3	92.46	27.88	82	m	15	survival	dialysis	recovery	volume depletion	III	no CKD	heart insufficiency	no diabetes	hypertension	pulmonary disease	obesity	no neoplasia	no CAD	ICU	no ventilatory therapy	vasopressor therapy
105	326.4	194.8	21.5	80	m	17	survival	no dialysis	recovery	contrast-induced	III	CKD	heart insufficiency	no diabetes	hypertension	no pulmonary disease	obesity	no neoplasia	CAD	ICU	no ventilatory therapy	no vasopressor therapy
106	183.5	181.9	28.23	80	f	14	survival	no dialysis	no recovery	contrast-induced	III	CKD	no heart insufficiency	diabetes	hypertension	no pulmonary disease		neoplasia	no CAD	no ICU	no ventilatory therapy	no vasopressor therapy
107	75.88	124.1	23.29	80	f	39	survival	dialysis	no recovery	cardiorenal	III	CKD	heart insufficiency	diabetes	hypertension	pulmonary disease	obesity	neoplasia	no CAD	no ICU	no ventilatory therapy	no vasopressor therapy
109	199.1	144.8	33.58	61	f	7	survival	no dialysis	recovery	volume depletion	III	no CKD	heart insufficiency	no diabetes	hypertension	pulmonary disease	no obesity	no neoplasia	no CAD	ICU	no ventilatory therapy	no vasopressor therapy
110	771.8	70.53	25.5	81	m	12	survival	no dialysis	recovery	contrast-induced	II	CKD	heart insufficiency	diabetes	hypertension	pulmonary disease	no obesity	no neoplasia	CAD	ICU	no ventilatory therapy	no vasopressor therapy
111	174.2	217.3	21.63	71	m	11	survival	no dialysis	recovery	septic	III	no CKD	no heart insufficiency	no diabetes	hypertension	pulmonary disease	obesity	no neoplasia	CAD	no ICU	no ventilatory therapy	no vasopressor therapy
112	1316	67.25	13.66	74	f	57	survival	no dialysis	recovery	combined	III	no CKD	no heart insufficiency	no diabetes	no hypertension	no pulmonary disease		neoplasia	no CAD	ICU	no ventilatory therapy	no vasopressor therapy
114	291.9	150.6	18.58	91	m	15	survival	no dialysis	no recovery	volume depletion	I	CKD	heart insufficiency	diabetes	hypertension	no pulmonary disease	obesity	no neoplasia	no CAD	no ICU	no ventilatory therapy	no vasopressor therapy
115	1438	376.8	20.47	60	m	6	survival	dialysis	no recovery	septic	III	CKD	no heart insufficiency	no diabetes	hypertension	no pulmonary disease	no obesity	no neoplasia	no CAD	ICU	no ventilatory therapy	no vasopressor therapy
116	468.2	156.8	24.4	36	f	19	survival	no dialysis	recovery	volume depletion	III	CKD	no heart insufficiency	no diabetes	no hypertension	pulmonary disease	no obesity	no neoplasia	no CAD	ICU	ventilatory therapy	no vasopressor therapy
117	342	63.49	8.761	80	f	7	survival	no dialysis	recovery	volume depletion	I	CKD	no heart insufficiency	diabetes	hypertension	no pulmonary disease	obesity	neoplasia	no CAD	no ICU	no ventilatory therapy	no vasopressor therapy
118	152.7	91.49	8.238	84	m	8	survival	no dialysis	recovery	volume depletion	I	CKD	heart insufficiency	no diabetes	hypertension	no pulmonary disease	no obesity	no neoplasia	CAD	no ICU	no ventilatory therapy	no vasopressor therapy
119	160.8	60.78	9.782	85	m	11	survival	no dialysis	recovery	cardiorenal	I	no CKD	heart insufficiency	diabetes	hypertension	no pulmonary disease	no obesity	no neoplasia	no CAD	no ICU	no ventilatory therapy	no vasopressor therapy
120	683.8	602.9	206.5	61	m	20	death	no dialysis	no recovery	combined	III	CKD	no heart insufficiency	diabetes	no hypertension	no pulmonary disease	no obesity	neoplasia	no CAD	no ICU	no ventilatory therapy	no vasopressor therapy
121	152.6	136.2	34.98	65	m	10	death	dialysis	no recovery	septic	III	CKD	heart insufficiency	no diabetes	no hypertension	no pulmonary disease	no obesity	neoplasia	no CAD	ICU	ventilatory therapy	vasopressor therapy
123	830	136	38.04	31	m	19	survival	no dialysis	recovery	septic	III	no CKD	no heart insufficiency	no diabetes	no hypertension	no pulmonary disease	no obesity	no neoplasia	no CAD	ICU	ventilatory therapy	vasopressor therapy
124	926	128.3	36.36	77	f	16	survival	dialysis	recovery	combined	III	CKD	no heart insufficiency	diabetes	hypertension	no pulmonary disease	obesity	no neoplasia	no CAD	ICU	ventilatory therapy	no vasopressor therapy
125	277.5	318.3	19.56	62	m	14	survival	no dialysis	recovery	volume depletion	II	no CKD	no heart insufficiency	no diabetes	hypertension	no pulmonary disease	obesity	neoplasia	no CAD	no ICU	no ventilatory therapy	no vasopressor therapy
126	273.9	155	11.77	70	m	11	survival	no dialysis	recovery	cardiorenal	I	no CKD	heart insufficiency	no diabetes	hypertension	pulmonary disease	obesity	no neoplasia	no CAD	ICU	ventilatory therapy	no vasopressor therapy
127	864.7	968.5	27.31	53	f	27	survival	dialysis	recovery	septic	III	no CKD	heart insufficiency	diabetes	hypertension	no pulmonary disease	obesity	no neoplasia	no CAD	ICU	ventilatory therapy	vasopressor therapy
128	255.9	183.3	26.55	82	f	9	survival	no dialysis	recovery	cardiorenal	III	CKD	heart insufficiency	no diabetes	hypertension	no pulmonary disease	obesity	no neoplasia	CAD	no ICU	no ventilatory therapy	no vasopressor therapy
129	183.5	59.62	13.48	85	f	7	survival	no dialysis	recovery	septic	I	CKD	heart insufficiency	no diabetes	hypertension	no pulmonary disease	no obesity	no neoplasia	no CAD	no ICU	no ventilatory therapy	no vasopressor therapy
131	121.4	183.5	23.21	75	m	34	survival	no dialysis	recovery	drug-induced	II	CKD	heart insufficiency	no diabetes	hypertension	no pulmonary disease	no obesity	no neoplasia	no CAD	ICU	no ventilatory therapy	no vasopressor therapy
132	167.3	207.6	24.96	79	f	12	survival	no dialysis	recovery	contrast-induced	III	CKD	heart insufficiency	diabetes	hypertension	no pulmonary disease	obesity	no neoplasia	CAD	no ICU	no ventilatory therapy	no vasopressor therapy
133	322.6	225.3	45.88	82	f	4	death	dialysis	no recovery	septic	III	CKD	heart insufficiency	diabetes	hypertension	pulmonary disease	no obesity	no neoplasia	CAD	no ICU	no ventilatory therapy	no vasopressor therapy
134	157.2	112	17.61	84	f	15	survival	no dialysis	no recovery		II	no CKD	heart insufficiency	no diabetes	hypertension	no pulmonary disease	no obesity	no neoplasia	CAD	ICU	no ventilatory therapy	no vasopressor therapy
135	234.7	153.6	12.2	67	f	8	survival	no dialysis	no recovery	cardiorenal	II	CKD	heart insufficiency	no diabetes	hypertension	pulmonary disease	obesity	no neoplasia	no CAD	no ICU	no ventilatory therapy	no vasopressor therapy
136	98.59	93.43	14.79	68	m	10	survival	no dialysis	no recovery		I	no CKD	heart insufficiency	diabetes	hypertension	no pulmonary disease	obesity	no neoplasia	no CAD	no ICU	no ventilatory therapy	no vasopressor therapy
137	301.1	222.4	18.06	87	m	16	survival	dialysis	recovery	contrast-induced	III	CKD	no heart insufficiency	no diabetes	hypertension	no pulmonary disease	no obesity	no neoplasia	CAD	no ICU	no ventilatory therapy	no vasopressor therapy
138	906.4	169.9	27.37	89	f	6	death	dialysis	no recovery	cardiorenal	III	CKD		diabetes	hypertension	no pulmonary disease	obesity	neoplasia		no ICU	no ventilatory therapy	no vasopressor therapy
139	279.8	173.6	30.72	67	m	33	survival	no dialysis	recovery	septic	III	no CKD	no heart insufficiency	diabetes	hypertension	pulmonary disease	obesity	no neoplasia	no CAD	ICU	ventilatory therapy	vasopressor therapy
140	373.3	454.4	53.22	60	f	17	survival	dialysis	recovery	septic	III	CKD	heart insufficiency	diabetes	hypertension	pulmonary disease	obesity	no neoplasia	no CAD	ICU	ventilatory therapy	vasopressor therapy
141	247.5	50.71	25.08	49	m	13	survival	no dialysis	recovery	post-surgery	I	CKD	heart insufficiency	no diabetes	hypertension	no pulmonary disease	obesity	no neoplasia	no CAD	no ICU	no ventilatory therapy	vasopressor therapy
142	179.5	116.3	40.88	86	f	11	survival	no dialysis	recovery	septic	I	CKD	heart insufficiency	no diabetes	hypertension	no pulmonary disease	no obesity	neoplasia	CAD	no ICU	no ventilatory therapy	no vasopressor therapy
143	257.4	87.18	28.58	67	m	21	survival	dialysis	recovery		III	CKD	no heart insufficiency	diabetes	hypertension	no pulmonary disease	obesity	no neoplasia	CAD	no ICU	no ventilatory therapy	no vasopressor therapy
144	579.9	61.73	10.89	90	m	10	survival	dialysis	recovery	combined	III	no CKD	no heart insufficiency	no diabetes	hypertension	no pulmonary disease	no obesity	no neoplasia	no CAD	no ICU	no ventilatory therapy	no vasopressor therapy
145	486.8	308.5	23.52	78	m	20	survival	dialysis	recovery		III	CKD	heart insufficiency	diabetes	hypertension	no pulmonary disease	obesity	no neoplasia	CAD	no ICU	no ventilatory therapy	no vasopressor therapy
146	106.4	926	23.37	55	f	18	death	dialysis	recovery	septic	III	no CKD	no heart insufficiency	no diabetes	no hypertension	no pulmonary disease	no obesity	no neoplasia	no CAD	ICU	ventilatory therapy	vasopressor therapy
147	662.3	302.4	23.47	82	m	28	survival	dialysis	recovery	contrast-induced	III	CKD	heart insufficiency	no diabetes	hypertension	no pulmonary disease	no obesity	no neoplasia	CAD	no ICU	no ventilatory therapy	no vasopressor therapy
148	448.8	106.9	49.87	82	f	11	death	no dialysis	no recovery	contrast-induced	II	no CKD	heart insufficiency	no diabetes	hypertension	no pulmonary disease	no obesity	no neoplasia	CAD	no ICU	no ventilatory therapy	no vasopressor therapy
149	159.7	281.3	14.74	76	m	13	survival	dialysis	recovery	volume depletion	III	CKD	no heart insufficiency	diabetes	hypertension	pulmonary disease	obesity	no neoplasia	no CAD	no ICU	no ventilatory therapy	no vasopressor therapy
150	118.3	220.6	78.47	85	m	3	death	no dialysis	no recovery	volume depletion	III	CKD		no diabetes		no pulmonary disease	no obesity	no neoplasia	CAD	no ICU	no ventilatory therapy	no vasopressor therapy
151	166.3	101.6	58.21	86	f	16	survival	dialysis	recovery	post-surgery	III	no CKD	no heart insufficiency	no diabetes	hypertension	no pulmonary disease	no obesity	no neoplasia	no CAD	no ICU	no ventilatory therapy	no vasopressor therapy
152	763.8	297.4	30.18	83	m	34	death	dialysis	no recovery		III	CKD	heart insufficiency	no diabetes	hypertension	no pulmonary disease	no obesity	neoplasia	CAD	no ICU	no ventilatory therapy	no vasopressor therapy
153	311.5	368.4	26.96	89	m	37	survival	dialysis	recovery	cardiorenal	III	CKD	heart insufficiency	no diabetes	hypertension	no pulmonary disease	obesity	no neoplasia	no CAD	ICU	no ventilatory therapy	vasopressor therapy
154	420.5	232	27.22	86	m	12	survival	dialysis	recovery	septic	III	CKD	heart insufficiency	no diabetes	hypertension	pulmonary disease	obesity	neoplasia	no CAD	no ICU	no ventilatory therapy	no vasopressor therapy
155	2944	66.48	19.97	71	m	7	survival	no dialysis	recovery	septic	III	CKD	heart insufficiency	diabetes	hypertension	no pulmonary disease	obesity	neoplasia	no CAD	no ICU	no ventilatory therapy	no vasopressor therapy
156	497	143	49.21	80	m	40	survival	dialysis	recovery	volume depletion	III	CKD	heart insufficiency	diabetes	hypertension	no pulmonary disease	obesity	no neoplasia	CAD	no ICU	no ventilatory therapy	no vasopressor therapy
157	356.5	265.6	24.37	90	f	8	survival	dialysis	recovery	volume depletion	III	CKD	no heart insufficiency	diabetes	hypertension	no pulmonary disease	no obesity	neoplasia	no CAD	no ICU	no ventilatory therapy	no vasopressor therapy
158	422.8	68.24	78.57	78	m	12	survival	no dialysis	no recovery	cardiorenal	I	CKD	heart insufficiency	diabetes	hypertension	pulmonary disease	no obesity	neoplasia	CAD	no ICU	no ventilatory therapy	no vasopressor therapy
159	396.6	0	49.9	65	m	7	survival	no dialysis	no recovery	combined	III	no CKD		no diabetes		no pulmonary disease	no obesity	no neoplasia		ICU	ventilatory therapy	no vasopressor therapy
160	1872	289.3	54.88	64	f	21	survival	dialysis	no recovery		III	CKD	no heart insufficiency	diabetes	hypertension	no pulmonary disease	obesity	neoplasia	no CAD	no ICU	no ventilatory therapy	no vasopressor therapy
161	216.3	144.1	32.49	81	m	12	survival	no dialysis	recovery	septic	I	CKD	no heart insufficiency	no diabetes	hypertension	no pulmonary disease	obesity	neoplasia	no CAD	no ICU	no ventilatory therapy	no vasopressor therapy
162	275.7	700.4	72.09	87	m	6	death	dialysis	no recovery	combined	III	no CKD		diabetes	hypertension	no pulmonary disease	no obesity	no neoplasia	CAD	no ICU	no ventilatory therapy	no vasopressor therapy
163	826.1	319.6	47.88	65	m	11	survival	dialysis	no recovery	contrast-induced	III	CKD	heart insufficiency	diabetes	hypertension	no pulmonary disease	no obesity	no neoplasia	CAD	no ICU	no ventilatory therapy	no vasopressor therapy
164	482.6	189.5	23.35	82	m	20	survival	no dialysis	recovery	contrast-induced	III	CKD	heart insufficiency	no diabetes	hypertension	no pulmonary disease	no obesity	no neoplasia	CAD	no ICU	no ventilatory therapy	no vasopressor therapy
165	355.3	222.3	27.2	84	m	19	survival	no dialysis	recovery	cardiorenal	I	CKD	heart insufficiency	diabetes	hypertension	no pulmonary disease	no obesity	no neoplasia	CAD	no ICU	no ventilatory therapy	no vasopressor therapy
166	182.5	81.32	14.02	82	f	4	survival	no dialysis	recovery	septic	I	no CKD	no heart insufficiency	no diabetes	no hypertension	no pulmonary disease	no obesity	no neoplasia	no CAD	no ICU	no ventilatory therapy	no vasopressor therapy
167	1470	73.62	26	83	f	15	survival	dialysis	recovery	volume depletion	III	CKD	no heart insufficiency	diabetes	hypertension	no pulmonary disease	no obesity	no neoplasia	no CAD	no ICU	no ventilatory therapy	no vasopressor therapy
168	891.8	219.4	65.59	59	f	20	survival	dialysis	no recovery	cardiorenal	III	CKD	heart insufficiency	diabetes	hypertension	no pulmonary disease	obesity	no neoplasia	no CAD	no ICU	no ventilatory therapy	no vasopressor therapy
169	176.1	28.49	40.92	80	m	16	survival	dialysis	recovery	septic	III	CKD	heart insufficiency	no diabetes	hypertension	pulmonary disease	no obesity	no neoplasia	no CAD	ICU	no ventilatory therapy	vasopressor therapy
170	979.7	56.32	30.1	86	f	23	survival	dialysis	recovery	combined	III	CKD	heart insufficiency	diabetes	hypertension	pulmonary disease	obesity	no neoplasia	CAD	no ICU	no ventilatory therapy	no vasopressor therapy
171	216.5	77.14	44.1	71	f	11	survival	dialysis	recovery	septic	III	no CKD	heart insufficiency	diabetes	hypertension	no pulmonary disease	obesity	no neoplasia	no CAD	ICU	no ventilatory therapy	no vasopressor therapy
172	1444	179	66.31	19	m	18	survival	dialysis	recovery	combined	III	no CKD	no heart insufficiency	no diabetes	no hypertension	no pulmonary disease	obesity	no neoplasia	no CAD	ICU	no ventilatory therapy	no vasopressor therapy
174	497.3	348.4	68.39	65	m	10	survival	dialysis	no recovery		III	CKD	no heart insufficiency	no diabetes	hypertension	no pulmonary disease	no obesity	no neoplasia	no CAD	no ICU	no ventilatory therapy	no vasopressor therapy
175	218.9	336.1	20.52	68	m	21	survival	dialysis	no recovery	volume depletion	III	CKD	heart insufficiency	no diabetes		no pulmonary disease	no obesity	no neoplasia	CAD	no ICU	no ventilatory therapy	no vasopressor therapy
176	234.5	113.9	27.27	94	f	4	death	dialysis	no recovery	contrast-induced	III	CKD	heart insufficiency	no diabetes	hypertension	no pulmonary disease	no obesity	no neoplasia	CAD	no ICU	no ventilatory therapy	no vasopressor therapy
177	316.1	254.1	18.43	84	m	8	death	dialysis	no recovery	combined	III	CKD		no diabetes	hypertension	no pulmonary disease	obesity	no neoplasia	CAD	ICU	ventilatory therapy	vasopressor therapy
178	1052	87.78	31.39	82	m	28	survival	dialysis	no recovery	combined	III	no CKD	no heart insufficiency	no diabetes	hypertension	no pulmonary disease	no obesity	neoplasia	no CAD	no ICU	no ventilatory therapy	no vasopressor therapy

## Sheet: Controls
sample-ID	KIM-1 (pg/ml)	NGAL (ng/ml)	Nostrin (ng/mL)	age (years)	gender
416	125.6	43.15	8.613	61	m
417	84.02	77.54	13.86	45	m
418	52.97	81.98	9.95	53	f
419	45.9	33.58	9.374	59	m
427	110.1	52.18	13.48	63	m
445	55.74	47.44	16.69	36	m
446	40.3	78.33	22.52	22	m
447	31.57	58.13	8.324	19	f
701	34.65	38.43	8.708	26	f
703	107.3	22.61	10.41	36	f
707	26.35	37.62	9.757	24	f
708	17.86	29.54	10.66	28	m
709	40.19	33.76	5.168	21	m
710	57.86	36.22	20.41	38	f
711	25.45	39.72	9.033	55	f
712	40.49	12.79	15.53	56	m
713	22.52	0	7.688	47	m
714	21.85	9.008	13.36	25	m
715	30.55	54.2	8.455	38	f
716	21.83	36.64	7.223	51	f
717	34.3	22.25	8.885	25	f
718	65.97	143	15.03	50	f
719	38.98	31.84	13.32	35	f
720	44.16	76.38	11.75	38	f
721	121	92.15	10.83	51	m
722	49.54	29.09	16.02	43	m
723	62.33	39.28	11.99	63	f
724	39.83	0	14	39	f
725	26.88	133.7	12.58	37	f
726	36.21	0	12.96	25	f
727	44.28	54.79	5.587	42	f
728	31.9	77.33	7.909	49	f
729	43.91	59.97	11.2	22	m
730	110.2	38.76	5.576	46	m
731	191	36.39	21.97	62	f
732	29.09	16.19	20.5	38	f
733	45.74	45.98	13.18	36	f
734	58.12	46.93	10.42	27	f
735	54.14	28.49	17	43	m
736	68.45	11.65	27.63	45	m
737	63.74	0	15.76	30	m
738	114.1	87.27	12.4	24	f
739	66.22	40.25	19.29	42	m
740	43.62	0	13.56	39	f
741	40.82	37.38	10.67	45	f
742	40.05	4.68	9.297	40	f
743	50.45	20.63	16.88	41	m
744	55.74	0	10.69	49	f
745	24.8	25.71	16.5	26	f
746	42.6	63.12	14.98	54	f
747	84.47	54.3	31.66	58	m
748	114.5	40.54	12.43	55	f
